# Supplementary material for: ﻿A new species of freshwater snail of Fenouilia (Gastropoda, Pomatiopsidae) from northern Guangxi, China, based on morphological and DNA evidence
Source: Zookeys. 2024 Mar 28;1196:271–83. doi: 10.3897/zookeys.1196.113856 (PMC10995611; doi:10.3897/zookeys.1196.113856)
Supplement: XML Treatment for Fenouilia undata [file zookeys.1196.113856-treatment1.xml]

<!DOCTYPE tp:taxon-treatment
  PUBLIC "-//TaxonX//DTD Taxonomic Treatment Publishing DTD v0 20100105//EN" "tax-treatment-NSO.dtd">
<tp:taxon-treatment xmlns:tp="http://www.plazi.org/taxpub"><tp:treatment-meta><kwd-group><label>Taxon classification</label><kwd>
              <named-content content-type="kingdom">Animalia</named-content>
            </kwd><kwd>
              <named-content content-type="order">Littorinimorpha</named-content>
            </kwd><kwd>
              <named-content content-type="family">Pomatiopsidae</named-content>
            </kwd></kwd-group><mixed-citation publication-type="journal"><person-group><name><surname>Chen</surname><given-names>Hui</given-names></name><name><surname>He</surname><given-names>Yue Ming</given-names></name><name><surname>Wang</surname><given-names>Chong Rui</given-names></name><name><surname>Pan</surname><given-names>Da</given-names></name></person-group><article-title>﻿A new species of freshwater snail of <italic><tp:taxon-name><tp:taxon-name-part taxon-name-part-type="genus" reg="Fenouilia">Fenouilia</tp:taxon-name-part></tp:taxon-name></italic> (<tp:taxon-name><tp:taxon-name-part taxon-name-part-type="class">Gastropoda</tp:taxon-name-part></tp:taxon-name>, <tp:taxon-name><tp:taxon-name-part taxon-name-part-type="family">Pomatiopsidae</tp:taxon-name-part></tp:taxon-name>) from northern Guangxi, China, based on morphological and DNA evidence</article-title><source>Zookeys</source><day>28</day><month>03</month><year>2024</year><volume>1196</volume><fpage>271</fpage><lpage>283</lpage><pub-id pub-id-type="doi">10.3897/zookeys.1196.113856</pub-id></mixed-citation></tp:treatment-meta><tp:nomenclature><label>﻿</label><tp:taxon-name>
            <object-id xmlns:xlink="http://www.w3.org/1999/xlink" content-type="arpha" xlink:type="simple">A8AF4EA3-FAE9-55F7-BF5C-EDAC0A3D1037</object-id>
            <tp:taxon-name-part taxon-name-part-type="genus" reg="Fenouilia">Fenouilia</tp:taxon-name-part>
            <tp:taxon-name-part taxon-name-part-type="species" reg="undata">undata</tp:taxon-name-part>
            <object-id xmlns:xlink="http://www.w3.org/1999/xlink" content-type="zoobank" xlink:type="simple">https://zoobank.org/fffc0cf5-3700-45fe-8905-c9b9698358e0</object-id>
          </tp:taxon-name><tp:taxon-authority>Chen &amp; He</tp:taxon-authority><tp:taxon-status xmlns:xlink="http://www.w3.org/1999/xlink" xlink:type="simple">sp. nov.</tp:taxon-status></tp:nomenclature><tp:treatment-sec sec-type="material" id="SECID0E64AG"><title>Materials examined.</title><p><bold><italic>Holotype</italic></bold>: China • Guangxi Province, Hechi City, Yizhou District, Longjiang River; <named-content xmlns:xlink="http://www.w3.org/1999/xlink" content-type="dwc:verbatimCoordinates" xlink:type="simple"><named-content content-type="geo-json" specific-use="{&#34;type&#34;:&#34;Point&#34;,&#34;coordinates&#34;:[108.685100,24.492700]}" id="NCID0EN5AG" xlink:type="simple">24.4927°N, 108.6851°E</named-content></named-content>; August 2022; Xu Cheng Wei &amp; Yue Ming He leg.; NNU230701 (Fig. <xref ref-type="fig" rid="F2">2A–D</xref>), shell height 3.39 mm. <bold><italic>Paratypes</italic></bold>: China • 2 specimens; same locality data as holotype; August 2022; NNU230702–03 • _2_ specimens; same locality data as holotype; March 2023; NNU230704–05. Shell height of all paratypes: 3.04–3.44 mm (Fig. <xref ref-type="fig" rid="F2">2E–P</xref>, Table <xref ref-type="table" rid="T2">2</xref>).</p><table-wrap id="T2" position="float" orientation="portrait"><label>Table 2.</label><caption><p>Measurements of <italic><tp:taxon-name><tp:taxon-name-part taxon-name-part-type="genus" reg="Fenouilia">Fenouilia</tp:taxon-name-part><tp:taxon-name-part taxon-name-part-type="species" reg="undata">undata</tp:taxon-name-part></tp:taxon-name></italic> sp. nov. (in mm). Abbreviations: W, shell width; <abbrev xmlns:xlink="http://www.w3.org/1999/xlink" xlink:title="height of the body whorl" id="ABBRID0EV6AG" xlink:type="simple">BW</abbrev>, height of the body whorl; H, shell height; <abbrev xmlns:xlink="http://www.w3.org/1999/xlink" xlink:title="length of aperture" id="ABBRID0EZ6AG" xlink:type="simple">LA</abbrev>, length of aperture; <abbrev xmlns:xlink="http://www.w3.org/1999/xlink" xlink:title="width of aperture" id="ABBRID0E46AG" xlink:type="simple">WA</abbrev>, width of aperture.</p></caption><table id="TID0EPSAI" rules="all"><tbody><tr><th rowspan="1" colspan="1"/><th rowspan="1" colspan="1">Number</th><th rowspan="1" colspan="1">H</th><th rowspan="1" colspan="1">W</th><th rowspan="1" colspan="1">
                    <abbrev xmlns:xlink="http://www.w3.org/1999/xlink" xlink:title="length of aperture" id="ABBRID0EWABG" xlink:type="simple">LA</abbrev>
                  </th><th rowspan="1" colspan="1">
                    <abbrev xmlns:xlink="http://www.w3.org/1999/xlink" xlink:title="width of aperture" id="ABBRID0E5ABG" xlink:type="simple">WA</abbrev>
                  </th><th rowspan="1" colspan="1">
                    <abbrev xmlns:xlink="http://www.w3.org/1999/xlink" xlink:title="height of the body whorl" id="ABBRID0EGBBG" xlink:type="simple">BW</abbrev>
                  </th></tr><tr><td rowspan="1" colspan="1">Holotype</td><td rowspan="1" colspan="1">NNU230701</td><td rowspan="1" colspan="1">3.39</td><td rowspan="1" colspan="1">4.95</td><td rowspan="1" colspan="1">3.63</td><td rowspan="1" colspan="1">2.64</td><td rowspan="1" colspan="1">2.84</td></tr><tr><td rowspan="1" colspan="1">Paratype 1</td><td rowspan="1" colspan="1">NNU230702</td><td rowspan="1" colspan="1">3.25</td><td rowspan="1" colspan="1">4.67</td><td rowspan="1" colspan="1">3.44</td><td rowspan="1" colspan="1">2.43</td><td rowspan="1" colspan="1">3.07</td></tr><tr><td rowspan="1" colspan="1">Paratype 2</td><td rowspan="1" colspan="1">NNU230703</td><td rowspan="1" colspan="1">3.44</td><td rowspan="1" colspan="1">4.68</td><td rowspan="1" colspan="1">3.49</td><td rowspan="1" colspan="1">2.61</td><td rowspan="1" colspan="1">2.92</td></tr><tr><td rowspan="1" colspan="1">Paratype 3</td><td rowspan="1" colspan="1">NNU230704</td><td rowspan="1" colspan="1">3.07</td><td rowspan="1" colspan="1">4.37</td><td rowspan="1" colspan="1">3.22</td><td rowspan="1" colspan="1">2.49</td><td rowspan="1" colspan="1">2.81</td></tr><tr><td rowspan="1" colspan="1">Paratype 4</td><td rowspan="1" colspan="1">NNU230705</td><td rowspan="1" colspan="1">3.04</td><td rowspan="1" colspan="1">4.01</td><td rowspan="1" colspan="1">3.06</td><td rowspan="1" colspan="1">2.26</td><td rowspan="1" colspan="1">2.74</td></tr></tbody></table></table-wrap><fig id="F2" position="float" orientation="portrait"><object-id xmlns:xlink="http://www.w3.org/1999/xlink" content-type="doi" xlink:type="simple">10.3897/zookeys.1196.113856.figure2</object-id><object-id xmlns:xlink="http://www.w3.org/1999/xlink" content-type="arpha" xlink:type="simple">B8E21768-DA97-579C-8B64-E106CE1AFABB</object-id><label>Figure 2.</label><caption><p><italic><tp:taxon-name><tp:taxon-name-part taxon-name-part-type="genus" reg="Fenouilia">Fenouilia</tp:taxon-name-part><tp:taxon-name-part taxon-name-part-type="species" reg="undata">undata</tp:taxon-name-part></tp:taxon-name></italic> sp. nov. shells and operculum <bold>A–D</bold> holotype, NNU230701 <bold>E–H</bold> paratype, NNU230702 <bold>I–L</bold> paratype, NNU230703 <bold>M</bold> paratype, NNU230704 <bold>N</bold> paratype, NNU230705 <bold>O, P</bold> operculum, holotype, NNU230701. Scale bars: 2 mm (<bold>A–N</bold>); 1 mm (<bold>O–P</bold>).</p></caption><graphic xmlns:xlink="http://www.w3.org/1999/xlink" xlink:href="zookeys-1196-271_article-113856__-g002.jpg" position="float" orientation="portrait" xlink:type="simple" id="oo_1011479.jpg"><uri content-type="original_file" xlink:type="simple">https://binary.pensoft.net/fig/1011479</uri></graphic></fig></tp:treatment-sec><tp:treatment-sec sec-type="diagnosis" id="SECID0EAGBG"><title>Diagnosis.</title><p>Shell small, thin but solid, with rounded, rather flattened shape, and width greater than height; sculptured with low, rounded axial ribs and fine spiral striae; whorls 4–5; body whorl swollen and large. Suture shallow; umbilicus narrow, crescent-shaped or closed. Aperture large, its length greater than shell height. Operculum ovate, corneous, slightly transparent, yellowish.</p></tp:treatment-sec><tp:treatment-sec sec-type="description" id="SECID0EFGBG"><title>Description.</title><p>Shell small, 3.04–3.44 mm high, thin but solid, with a rounded, rather flattened shape; whorls 4–5; body whorl swollen and large, taking up most (about 84–94%) of shell; whorls of spire rapidly expanding. Shell width longer than shell height (Fig. <xref ref-type="fig" rid="F2">2</xref>). Apex obtuse, usually eroded. Suture low. Shell amber-yellow, with low, prosocline, rounded axial ribs and fine spiral striae. Aperture round, large, broader than shell height. Lip slightly thickened; inner lip smooth, white; outer lip white or yellowish and slightly rolled outward. Umbilicus narrowly crescent-shaped or closed; base white (Fig. <xref ref-type="fig" rid="F2">2A–N</xref>).</p><p>Operculum ovate, smaller than aperture, corneous, thin, slightly transparent, yellowish, length 1.86–2.12 mm, width 1.53–1.72 mm; surface, including nucleus, of operculum smooth; nucleus located at bottom left third (Fig. <xref ref-type="fig" rid="F2">2O, P</xref>).</p><p>Radula small; ribbon approximately 0.88 mm long. Central tooth with one large, triangular, pointed major cusp without serrations, with two small, sharp cusps on either side at base. Inner side of lateral teeth with two or three faint, wavy ridges; outer side smooth. Inner marginal teeth with five or six small cusps. Outer marginal teeth with 6–8 small cusps (Fig. <xref ref-type="fig" rid="F3">3</xref>).</p><fig id="F3" position="float" orientation="portrait"><object-id xmlns:xlink="http://www.w3.org/1999/xlink" content-type="doi" xlink:type="simple">10.3897/zookeys.1196.113856.figure3</object-id><object-id xmlns:xlink="http://www.w3.org/1999/xlink" content-type="arpha" xlink:type="simple">31AED10F-DC0B-54C8-9F47-ED821ABB51EF</object-id><label>Figure 3.</label><caption><p>Radula of <italic><tp:taxon-name><tp:taxon-name-part taxon-name-part-type="genus" reg="Fenouilia">Fenouilia</tp:taxon-name-part><tp:taxon-name-part taxon-name-part-type="species" reg="undata">undata</tp:taxon-name-part></tp:taxon-name></italic> sp. nov. <bold>A</bold> frontal view of radula <bold>B, C</bold> magnified view of radula.</p></caption><graphic xmlns:xlink="http://www.w3.org/1999/xlink" xlink:href="zookeys-1196-271_article-113856__-g003.jpg" position="float" orientation="portrait" xlink:type="simple" id="oo_1011480.jpg"><uri content-type="original_file" xlink:type="simple">https://binary.pensoft.net/fig/1011480</uri></graphic></fig><p>Tentacles short, white; snout stubby, white, black pigmented. Mantle smooth, light gray, with small black spots. Intestine wider than base of tentacle; digestive gland milky white. Penis translucent white, thin, coiled, located behind right tentacle in neck area (Fig. <xref ref-type="fig" rid="F4">4</xref>).</p><fig id="F4" position="float" orientation="portrait"><object-id xmlns:xlink="http://www.w3.org/1999/xlink" content-type="doi" xlink:type="simple">10.3897/zookeys.1196.113856.figure4</object-id><object-id xmlns:xlink="http://www.w3.org/1999/xlink" content-type="arpha" xlink:type="simple">F4E116D1-0CF1-5657-A225-C29AB94DA42A</object-id><label>Figure 4.</label><caption><p><italic><tp:taxon-name><tp:taxon-name-part taxon-name-part-type="genus" reg="Fenouilia">Fenouilia</tp:taxon-name-part><tp:taxon-name-part taxon-name-part-type="species" reg="undata">undata</tp:taxon-name-part></tp:taxon-name></italic> sp. nov. <bold>A</bold> dissection with labelled structures of female <bold>B</bold> head of male. Abbreviations: e, eye; t, tentacle; sn, snout; f, foot; op, operculum; dg, digestive gland; int, intestine; pe, penis. Scale bars: 1 mm (<bold>A</bold>); 0,5 mm (<bold>B</bold>).</p></caption><graphic xmlns:xlink="http://www.w3.org/1999/xlink" xlink:href="zookeys-1196-271_article-113856__-g004.jpg" position="float" orientation="portrait" xlink:type="simple" id="oo_1011481.jpg"><uri content-type="original_file" xlink:type="simple">https://binary.pensoft.net/fig/1011481</uri></graphic></fig></tp:treatment-sec><tp:treatment-sec sec-type="habitat" id="SECID0EBJBG"><title>Habitat and distribution.</title><p>The new species was discovered in the Longjiang River, where the depth of the water was less than 5 m, water flow is variable, and the substrate is composed of large stones (Fig. <xref ref-type="fig" rid="F5">5</xref>).</p><fig id="F5" position="float" orientation="portrait"><object-id xmlns:xlink="http://www.w3.org/1999/xlink" content-type="doi" xlink:type="simple">10.3897/zookeys.1196.113856.figure5</object-id><object-id xmlns:xlink="http://www.w3.org/1999/xlink" content-type="arpha" xlink:type="simple">F0AD7FF4-E42C-56C3-A8C0-4114E3BECD7A</object-id><label>Figure 5.</label><caption><p><italic><tp:taxon-name><tp:taxon-name-part taxon-name-part-type="genus" reg="Fenouilia">Fenouilia</tp:taxon-name-part><tp:taxon-name-part taxon-name-part-type="species" reg="undata">undata</tp:taxon-name-part></tp:taxon-name></italic> sp. nov. <bold>A</bold> color in life <bold>B</bold> natural habitat. Photographs by Xu Cheng Wei and Yue Ming He.</p></caption><graphic xmlns:xlink="http://www.w3.org/1999/xlink" xlink:href="zookeys-1196-271_article-113856__-g005.jpg" position="float" orientation="portrait" xlink:type="simple" id="oo_1011482.jpg"><uri content-type="original_file" xlink:type="simple">https://binary.pensoft.net/fig/1011482</uri></graphic></fig></tp:treatment-sec><tp:treatment-sec sec-type="biology" id="SECID0EHKBG"><title>Biology.</title><p>In the laboratory aquarium, the new species fed on algae present on the surface of stones or watergrass. Snails reproduced many times during their year in captivity. Each brownish egg was laid 1.5 mm from the next. Eggs were affixed to the surfaces of rocks with a secretion. In some months, some individuals were observed to occasionally perform a “dance” in which they repeatedly twisted their shells clockwise or counterclockwise. They were more active at night.</p></tp:treatment-sec><tp:treatment-sec sec-type="remarks" id="SECID0EMKBG"><title>Remarks.</title><p>The genus <italic><tp:taxon-name><tp:taxon-name-part taxon-name-part-type="genus" reg="Fenouilia">Fenouilia</tp:taxon-name-part></tp:taxon-name></italic> was established by <xref ref-type="bibr" rid="B20">Heude (1889)</xref> for <italic><tp:taxon-name><tp:taxon-name-part taxon-name-part-type="genus" reg="Fenouilia">Fenouilia</tp:taxon-name-part><tp:taxon-name-part taxon-name-part-type="species" reg="bicingulata">bicingulata</tp:taxon-name-part></tp:taxon-name></italic> (Heude, 1889) from Dali, Yunnan, China; this species has a trochoidal shell, with rough, raised prosocline growth lines and no umbilicus. Subsequently, <xref ref-type="bibr" rid="B6">Davis et al. (1983)</xref> considered <italic><tp:taxon-name><tp:taxon-name-part taxon-name-part-type="genus" reg="Fenouilia">F.</tp:taxon-name-part><tp:taxon-name-part taxon-name-part-type="species" reg="bicingulata">bicingulata</tp:taxon-name-part></tp:taxon-name></italic> to be a synonym of <italic><tp:taxon-name><tp:taxon-name-part taxon-name-part-type="genus" reg="Fenouilia">F.</tp:taxon-name-part><tp:taxon-name-part taxon-name-part-type="species" reg="kreitneri">kreitneri</tp:taxon-name-part></tp:taxon-name></italic> (Neumayr, 1880); thus, the genus was thought to contain only a single species, until now. With prosocline axial ribs, triangular central tooth, and narrowly crescent-shaped or absent umbilicus, the new species is similar to <italic><tp:taxon-name><tp:taxon-name-part taxon-name-part-type="genus" reg="Fenouilia">F.</tp:taxon-name-part><tp:taxon-name-part taxon-name-part-type="species" reg="kreitneri">kreitneri</tp:taxon-name-part></tp:taxon-name></italic>. However, the new species can be distinguished by its broader shell. In addition, <italic><tp:taxon-name><tp:taxon-name-part taxon-name-part-type="genus" reg="Fenouilia">F.</tp:taxon-name-part><tp:taxon-name-part taxon-name-part-type="species" reg="undata">undata</tp:taxon-name-part></tp:taxon-name></italic> sp. nov. has shorter tentacles (vs longer tentacles in <italic><tp:taxon-name><tp:taxon-name-part taxon-name-part-type="genus" reg="Fenouilia">F.</tp:taxon-name-part><tp:taxon-name-part taxon-name-part-type="species" reg="kreitneri">kreitneri</tp:taxon-name-part></tp:taxon-name></italic>), and there are three ridges only on the inner side (vs. lateral teeth with obvious ridges on both sides). The adult shell of <italic><tp:taxon-name><tp:taxon-name-part taxon-name-part-type="genus" reg="Fenouilia">F.</tp:taxon-name-part><tp:taxon-name-part taxon-name-part-type="species" reg="undata">undata</tp:taxon-name-part></tp:taxon-name></italic> sp. nov. is similar to that of <italic><tp:taxon-name><tp:taxon-name-part taxon-name-part-type="genus" reg="Lacunopsis">Lacunopsis</tp:taxon-name-part><tp:taxon-name-part taxon-name-part-type="species" reg="munensis">munensis</tp:taxon-name-part></tp:taxon-name></italic> (Brandt, 1968) and <italic><tp:taxon-name><tp:taxon-name-part taxon-name-part-type="genus" reg="Lithoglyphopsis">Lithoglyphopsis</tp:taxon-name-part><tp:taxon-name-part taxon-name-part-type="species" reg="modesta">modesta</tp:taxon-name-part></tp:taxon-name></italic> (Gredler, 1886). These species differ in the relative length of the aperture to shell height (the aperture is longer than shell height in <italic><tp:taxon-name><tp:taxon-name-part taxon-name-part-type="genus" reg="Fenouilia">F.</tp:taxon-name-part><tp:taxon-name-part taxon-name-part-type="species" reg="undata">undata</tp:taxon-name-part></tp:taxon-name></italic>, but shorter in <italic><tp:taxon-name><tp:taxon-name-part taxon-name-part-type="genus" reg="Lacunopsis">L.</tp:taxon-name-part><tp:taxon-name-part taxon-name-part-type="species" reg="munensis">munensis</tp:taxon-name-part></tp:taxon-name></italic>) and in relative shell width (the shell is broader than height in <italic><tp:taxon-name><tp:taxon-name-part taxon-name-part-type="genus" reg="Fenouilia">F.</tp:taxon-name-part><tp:taxon-name-part taxon-name-part-type="species" reg="undata">undata</tp:taxon-name-part></tp:taxon-name></italic>, but narrower in <italic><tp:taxon-name><tp:taxon-name-part taxon-name-part-type="genus" reg="Lithoglyphopsis">L.</tp:taxon-name-part><tp:taxon-name-part taxon-name-part-type="species" reg="modesta">modesta</tp:taxon-name-part></tp:taxon-name></italic>).</p></tp:treatment-sec><tp:treatment-sec sec-type="Molecular results" id="SECID0EQPBG"><title>Molecular results.</title><p>The concatenation of COI and 16S rDNA yielded 1229 sites. The GTR+F+R5 model was selected as the best-fit of nucleotide substitution by <abbrev xmlns:xlink="http://www.w3.org/1999/xlink" xlink:title="Bayesian information criterion" id="ABBRID0EWPBG" xlink:type="simple">BIC</abbrev>. Phylogenetic analyses revealed BI and ML trees with largely consistent topologies (Figs <xref ref-type="fig" rid="F6">6</xref>, <xref ref-type="fig" rid="F7">7</xref>). The average 16S genetic distance (uncorrected <italic>p</italic>-distance) between the <italic><tp:taxon-name><tp:taxon-name-part taxon-name-part-type="genus" reg="Fenouilia">F.</tp:taxon-name-part><tp:taxon-name-part taxon-name-part-type="species" reg="undata">undata</tp:taxon-name-part></tp:taxon-name></italic> sp. nov. and <italic><tp:taxon-name><tp:taxon-name-part taxon-name-part-type="genus" reg="Fenouilia">F.</tp:taxon-name-part><tp:taxon-name-part taxon-name-part-type="species" reg="kreitneri">kreitneri</tp:taxon-name-part></tp:taxon-name></italic> is 1.04%; the COI <italic>p</italic>-distance is 6.96%.</p><fig id="F6" position="float" orientation="portrait"><object-id xmlns:xlink="http://www.w3.org/1999/xlink" content-type="doi" xlink:type="simple">10.3897/zookeys.1196.113856.figure6</object-id><object-id xmlns:xlink="http://www.w3.org/1999/xlink" content-type="arpha" xlink:type="simple">0BA720AC-565D-5275-AEFD-BCEC457DDE01</object-id><label>Figure 6.</label><caption><p>Bayesian-inference (BI) tree inferred from concatenated 16S and COI gene sequences. Posterior probabilities are shown on the left of nodes on the tree.</p></caption><graphic xmlns:xlink="http://www.w3.org/1999/xlink" xlink:href="zookeys-1196-271_article-113856__-g006.jpg" position="float" orientation="portrait" xlink:type="simple" id="oo_1011483.jpg"><uri content-type="original_file" xlink:type="simple">https://binary.pensoft.net/fig/1011483</uri></graphic></fig><fig id="F7" position="float" orientation="portrait"><object-id xmlns:xlink="http://www.w3.org/1999/xlink" content-type="doi" xlink:type="simple">10.3897/zookeys.1196.113856.figure7</object-id><object-id xmlns:xlink="http://www.w3.org/1999/xlink" content-type="arpha" xlink:type="simple">A7B15A41-7092-5AC5-BF75-A96B17C04C21</object-id><label>Figure 7.</label><caption><p>Maximum-likelihood (ML) tree inferred from concatenated 16S and COI gene sequences. Bootstrap supports are shown on the left of nodes on the tree.</p></caption><graphic xmlns:xlink="http://www.w3.org/1999/xlink" xlink:href="zookeys-1196-271_article-113856__-g007.jpg" position="float" orientation="portrait" xlink:type="simple" id="oo_1011484.jpg"><uri content-type="original_file" xlink:type="simple">https://binary.pensoft.net/fig/1011484</uri></graphic></fig></tp:treatment-sec><tp:treatment-sec sec-type="etymology" id="SECID0EURBG"><title>Etymology.</title><p>From the Latin adjective <italic>undata</italic> (wavy or wave-like form). We suggest the Chinese common name 波浪龙骨螺.</p></tp:treatment-sec><ref-list><ref id="B20"><mixed-citation xmlns:xlink="http://www.w3.org/1999/xlink" xlink:type="simple"><person-group><name name-style="western"><surname>Heude</surname><given-names>PM</given-names></name></person-group> (<year>1889</year>) <article-title>Diagnoses molluscorum novorum in Sinis collectorum.</article-title><source>Journal de Conchyliologie</source><volume>37</volume>(<issue>1</issue>): <fpage>40</fpage>–<lpage>50</lpage>.</mixed-citation></ref><ref id="B6"><mixed-citation xmlns:xlink="http://www.w3.org/1999/xlink" xlink:type="simple"><person-group><name name-style="western"><surname>Davis</surname><given-names>GM</given-names></name><name name-style="western"><surname>Kuo</surname><given-names>YH</given-names></name><name name-style="western"><surname>Hoagland</surname><given-names>KE</given-names></name><name name-style="western"><surname>Chen</surname><given-names>PL</given-names></name><name name-style="western"><surname>Yang</surname><given-names>HM</given-names></name><name name-style="western"><surname>Chen</surname><given-names>DJ</given-names></name></person-group> (<year>1983</year>) <article-title>Advances in the systematics of the <tp:taxon-name><tp:taxon-name-part taxon-name-part-type="subfamily">Triculinae</tp:taxon-name-part></tp:taxon-name> (<tp:taxon-name><tp:taxon-name-part taxon-name-part-type="class">Gastropoda</tp:taxon-name-part></tp:taxon-name>: <tp:taxon-name><tp:taxon-name-part taxon-name-part-type="subclass">Prosobranchia</tp:taxon-name-part></tp:taxon-name>): The genus <italic><tp:taxon-name><tp:taxon-name-part taxon-name-part-type="genus">Fenouilia</tp:taxon-name-part></tp:taxon-name></italic> of Yunnan, China. Proceedings.</article-title><source>Academy of Natural Sciences of Philadelphia</source><volume>135</volume>: <fpage>177</fpage>–<lpage>199</lpage>. <ext-link xlink:href="https://www.jstor.org/stable/4064803" ext-link-type="uri" xlink:type="simple">https://www.jstor.org/stable/4064803</ext-link></mixed-citation></ref></ref-list></tp:taxon-treatment>
